# Supplementary material for: Prevalence and factors associated with laboratory-confirmed cases of select enteric infections in three Ethiopian communities, 2018–2022
Source: PLOS Glob Public Health. 2025 Aug 11;5(8):e0005021. doi: 10.1371/journal.pgph.0005021 (PMC12338818; doi:10.1371/journal.pgph.0005021)
Supplement: S1 File — (XLSX) [file pgph.0005021.s001.xlsx]

## Sheet: Codebook
Variable	Type	Label
enteric_outcome	Char	Stool sample outcomes (Descriptive)
stool_cat	Char	Condensed stool outcome categories
record_id	Char	Record ID
stool_outcome	Char	Stool Outcome - clean
Parasite_	Char	Parasite:
Date_of_Entry	Num	Date of Entry
lab_type	Num	Type of laboratory tests run on sample
phase	Num	Round of data collection
hospital	Num	Name of hospital where sample was collected and analyzed
sex	Num	Patient sex (1= Male, 2 = Female)
age	Num	Age (years)
date_of_collection	Num	Date of Collection
stool_binary	Num	Stool sample outcome (1 = At least one pathogen detected in sample, 0 = Not detected)
codetection_yn	Num	Codetection in Sample (1 = Yes, 0 = No)
studyid	Num	Unique sample identifier
age_cat	Num	Age groups
month	Num	Month of submision
year	Num	Year of submission
ent_num	Num	Numeric value lab results (enteric only)
